# Supplementary material for: TGFβ-blockade uncovers stromal plasticity in tumors by revealing the existence of a subset of interferon-licensed fibroblasts
Source: Nat Commun. 2020 Dec 9;11:6315. doi: 10.1038/s41467-020-19920-5 (PMC7725805; doi:10.1038/s41467-020-19920-5)
Supplement: Supplementary file 2 — Source Data file [file 41467_2020_19920_MOESM2_ESM.xlsx]

## Sheet: 2D
hIgG2	αTGFβ
477	68
489	80.5
495.5	87
625	155
755	204
792	210.5
829.5	223
910	247.5
978	254
990	272.5

## Sheet: 2E
hIgG2	αTGFβ
211	91
219	114
246	74
140	92
172	102
158	142
140	73
140	89
190	90
132	70

## Sheet: 2G.1
hIgG2	αTGFβ
3.56	0.73
3.49	1.61
3.48	-0.6
3.81	0.89
3.38	2.24
	-0.23

## Sheet: 2G.2
hIgG2	αTGFβ
1.39	-2.27
1.49	-1.47
1.54	-1.47
1.48	-1.33
1.41	-0.53
	-1.45

## Sheet: 4D
hIgG2	αTGFβ
2.86	0.15
3.02	0.86
2.5	0.21
2.81	0.2
2.39	0.22
2.28	0.56
2.24	0.58
1.92	0.36
3.08	0.76
2.47	0.53

## Sheet: 4G
hIgG2	αTGFβ
0.75	1.69
0.81	1.41
0.74	1.35
0.5	1.07
0.8	1.44
0.74	1.61
0.53	1.29
0.54	1.27
0.61	1.06
0.53	1.82

## Sheet: 5E
hIgG2	αTGFβ
8.64	27.8
4.89	29.8
15.7	25.5

## Sheet: 6B
hIgG2	αTGFβ
0.475779	5.37731
0.599321	1.14484
0.874412	0.693404
0.630721	3.45959
	2.04418

## Sheet: 6C
hIgG2	αTGFβ
0.18	0.51
0.025	0.22
0.18	0.097
0.055	0.12
0.1	0.21
0.15	0.5
0.034	0.16
0.18	0.46
0.11	0.16
0.19	0.31
0.089	0.27
0.12	0.34
0.12	0.44
0.1	0.23

## Sheet: 6F.1
hIgG2	αTGFβ
1.43	2.37
0.36	1.45
1.12	1.28
0.68	1.82
0.84	2.53
1.41	1.78
0.53	1.21
1.17	2.11
0.77	1.42
1.16	1.37
0.68	1.93
0.88	1.84
0.7	1.79
0.97	1.29

[truncated: 41 more sheets: 6F.2, 6F.3, 6F.4, 6F.5, 6H, 6I, 7B, 7C, 7F, 7G, SF1B, SF5B, SF5C, SF5D, SF5E, SF5G, SF5H, SF5I, SF6B, SF6F …]
